# Supplementary material for: Construction of a Colorimetric and Near-Infrared Ratiometric Fluorescent Sensor and Portable Sensing System for On-Site Quantitative Measurement of Sulfite in Food
Source: Foods. 2024 Jun 4;13(11):1758. doi: 10.3390/foods13111758 (PMC11171829; doi:10.3390/foods13111758)
Supplement: Supplementary file 1 [file foods-13-01758-s001.zip]

Archive with 1 entries (1 files):
- foods-3026984-supplementary.pdf
